# Supplementary material for: Post-Assay Chemical Enhancement for Highly Sensitive Lateral Flow Immunoassays: A Critical Review
Source: Biosensors (Basel). 2023 Sep 1;13(9):866. doi: 10.3390/bios13090866 (PMC10526817; doi:10.3390/bios13090866)
Supplement: Supplementary file 1 [file biosensors-13-00866-s001.zip]

Archive with 1 entries (1 files):
- biosensors-2516199-supplementary.pdf
